# Supplementary material for: Combined inoculation with dark septate endophytes and arbuscular mycorrhizal fungi: synergistic or competitive growth effects on maize?
Source: BMC Plant Biol. 2021 Oct 29;21:498. doi: 10.1186/s12870-021-03267-0 (PMC8555310; doi:10.1186/s12870-021-03267-0)
Supplement: Supplementary file 1 — Additional file 1. [file 12870_2021_3267_MOESM1_ESM.zip]

Archive with 2 entries (2 files):
- v-Fig.S1.docx
- v-Fig.S2.docx
